# Supplementary material for: Immunostimulatory Activity of Synbiotics Using Lactococcus lactis SG-030 and Glucooligosaccharides from Weissella cibaria YRK005
Source: Microorganisms. 2021 Nov 25;9(12):2437. doi: 10.3390/microorganisms9122437 (PMC8703668; doi:10.3390/microorganisms9122437)
Supplement: Supplementary file 1 [file microorganisms-09-02437-s001.zip]

Archive with 1 entries (1 files):
- microorganisms-1464264-supplementary.pdf
